# Supplementary material for: A structured overview of trends and technologies used in dynamic hand orthoses
Source: J Neuroeng Rehabil. 2016 Jun 29;13:62. doi: 10.1186/s12984-016-0168-z (PMC4928331; doi:10.1186/s12984-016-0168-z)
Supplement: Additional file 1 — An Excel spreadsheet which contains obtained information from all devices and categorization into the presented framework. (XLSX 143 kb) [file 12984_2016_168_MOESM1_ESM.xlsx]

## Sheet: overview
			name / id	MR_CHIROD v.2	FingerBot	ATX	Fiorilla	Ramos	Tang	CAFE	Kim 2	Lee 2	HWARD	HIFE	Gentle/G hand device*	InMotion Hand Robot	CPM/CAM	Fu	ADLER FES grasp glove*	IntelliArm hand module	Sun*	Wang*	Yamaura*	HenRiE grasp module*	HEXORR*	PneuGlove*	Unluhisarcikli*	ExoHand*	iHandRehab*	Kim 1*	Sooraj*	Amadeo*	AMES hand module	AssistOn-Finger*	Bi	Chan*	FINGER*	HIT-Glove	Kawasaki	King	PMHand	ReachMAN2*	Reha-Digit	Ushiba	IHRG	READAPT	Sarakoglou	Luo	Mulas
			related publications	Khanicheh et al. (2005) Khanicheh et al. (2006) Khanicheh et al. (2008)	Cruz et al. (2010)	Wang et al. (2011)	Fiorilla et al. (2009) Fiorilla et al. (2011)	Ramos et al. (2009) Ramos et al. (2012)	Tang et al. (2011) Tang et al. (2012) Tang et al. (2013a) Tang et al. (2013b)	Worsnopp et al. (2007) Jones et al. (2010) Jones et al. (2014)	Kim et al. (2015)	Lee & Bae (2015)	Takahashi et al. (2005)	Mali et al. (2006)	Loureiro et al. (2007)	Masia et al. (2006) Masia et al. (2007) InMotion	Birch et al. (2008)	Fu et al. (2007) Fu et al. (2008)	Nathan et al. (2007) Nathan et al. (2009)	Park et al., (2008) Ren et al. (2009)	Sun et al. (2006) Sun et al. (2009)	Wang et al. (2009) Wang et al. (2009) Wang et al. (2010a) Wang et al. (2010b) Wang et al. (2011)	Yamaura et al. (2009)	Mihelj et al. (2008) Podobnik et al. (2009) Podobnik et al. (2010)	Schabowsky et al. (2010)	Kline et al. (2006) Connelly et al. (2009) Connelly et al. (2010)	Khanicheh et al. (2008) Unluhisarcikli et al. (2010)	ExoHand Brochure (2012)	Wang et al. (2009) Li et al. (2011) Li et al. (2012)	Kim et al. (2013)	Sooraj et al. (2013)	www.tyromotion.com (23 okt 2015) Mayr et al. (2010) Hartwig (2014)	Cordo et al. (2009) Cordo et al. (2013) Backus et al. (2014)	Ertas et al. (2009) Ertas et al. (2014)	Bi et al. (2011) Bi et al. (2013) Bi et al. (2014)	Chan et al. (2014)	Wolbrecht et al. (2011) Taheri et al. (2012) Taheri et al. (2014)	Zheng et al. (2010) Fu et al. (2011) Zhang et al. (2013) Zhang et al. (2014)	Kawasaki et al. (2004) Kawasaki et al. (2007) Ito et al. (2011) Ueki et al. (2012) Kawasaki et al. (2014)	Moromugi et al. (2009) King et al. (2011) King et al. (2014)	McConnell et al. (2014)	Yeong et al. (2009) Yeong et al. (2010) Zhu et al. (2014)	Hesse et al. (2008) Reha-Digit Flyer (2014) www.reha-stim.de (16 okt 2015)	Ushiba et al. (2014)	Popescu et al. (2013a) Popescu et al. (2013b) Hartopanu et al. (2013) Popescu et al. (2014) Hartopanu et al. (2014) Popescu et al. (2015)	Gupta et al. (2008) Agarwal & Deshpande (2015) Agarwal et al. (2015) Pehlivan et al. (2015) Rose et al. (2015)	Sarakoglou et al. (2004)	Luo et al. (2005a) Luo et al. (2005b)	Mulas et al. (2005)
			institution	[USA, Massachusetts] Northeastern University	[USA, Illinois] Rehabilitation Institute of Chicago	[USA, Illinois] Rehabilitation Institute of Chicago	[Italy] Italian Institute of Technology	[Germany] University of Tubingen	[Japan] Waseda University	[USA, Illinois] Rehabilitation Institute of Chicago	[South Korea] Korea Advanced Institute of Science and Technology	[South Korea] Ulsan National Institute of Science and Technology	[USA, California] University of California	[Slovenia] University of Ljubljana	[UK] University of Reading	[USA, Massachusetts] Massachusetts Institute of Technology / Interactive Motion Technologies	[Canada, British Colombia] University of Victoria	[China] Harbin Institute of Technology	[USA, Wisconsin] Marquette University	[USA, Illinois] Rehabilitation Institute of Chicago	[China] Nanjing University of Science & Technology	[China] Beihang University	[Japan] University of Tokyo	[Slovenia] University of Ljubljana	[USA, DC] Catholic University of America	[USA, Illinois] Rehabilitation Institute of Chicago	[USA] Northeastern University	[Germany] Festo	[China] Beihang University	[South Korea] Gyeongsang Nationanl University	[India] Amrita Vishwa Vidyapeetham University	[Austria] Tyromotion GmbH	[USA, Oregon] Oregon Health & Science University / AMES Technology, Inc.	[Turkey] Sabancı University	[China] Zhejiang University	[Malaysia] Asia Pacific University	[USA, Idaho] University of Idaho	[China] Harbin Institute of Technology	[Japan] Gifu University	[USA, California] University of California	[UK] Heriot-Watt University	[UK] Imperial College London	[Germany] University Medicine Berlin / Reha-Stim Medtec GmbH & Co. KG	[Japan] Keio University	[Romania] University Politehnica of Bucharest	[USA, Texas] University of Texas at Austin / Rice University	[UK] University of Salford	[USA] Rehabilitation Institute of Chicago	[Italy] Polytechnic University of Milan
			year range	2005-2008	2010	2011	2009-2011	2009-2012	2011-2013	2007-2014	2015	2015	2005	2006	2007	1991-2007	2008	2008	2007-2009	2008-2009	2006-2009	2009-2011	2009	2008-2010	2010	2006-2010	2008-2010	2012	2009-2012	2013	2013	2010-2014	2009-2014	2009-2014	2011-2014	2014	2011-2014	2010-2014	2004-2014	2009-2014	2014	2009-2014	2008-2014	2014	2013-2015	2008-2015	2004	2005	2005
			ISO abbreviation	HdO	FO	FO	FO	WHFO	FO	FO	WHFO	HdO	WHFO	FO	WHFO	HdO	HdO	FO	HdO	WHFO	WHFO	FO	FO	WHFO	WHFO	HdO	WHFO	WHFO	HdO	WHFO	WHFO	WHFO	WHFO	FO	WHFO	HdO	FO	FO	WHFO	HdO	HdO	WHFO	HdO	WHFO	HdO	WHFO	HdO	HdO	WHFO
			reported function	post-stroke measurement	post-stroke measurement	post-stroke measurement	normal measurement	post-stroke therapy	post-stroke measurement/therapy	post-stroke measurement	general measurement/therapy	post-stroke measurement	post-stroke therapy	general physical therapy	post-stroke therapy	post-stroke therapy	general CPM/CAM	general CPM	post-stroke therapy	post-stroke measurement/therapy	post-stroke therapy	general physical therapy	general physical therapy	post-stroke therapy	post-stroke therapy	post-stroke therapy	post-stroke therapy	tele-operation, post-stroke therapy	general physical therapy	post-stroke therapy	general physical therapy	general measurement/therapy	post-stroke therapy	tendon injury treatment	post-stroke therapy	post-stroke therapy, general assistance	post-stroke therapy	post-stroke therapy	post-stroke therapy	post-stroke therapy	post-stroke therapy	post-stroke therapy	general CPM	post-stroke therapy	post-stroke therapy	post-stroke measurement/therapy	general physical therapy	post-stroke therapy	general physical therapy
			actuator DOF	1	3	5	2	4	1	6	1	5	2 (+1 wrist)	2	3	1	2	2	Not clear	1 (+2 wrist)	2	4	2	0	2	5	2 (+1 wrist)	8	8	10	5	5	1 (+1 wrist)	1	5	3	1	6	16 (+ 2 wrist)	7	1	1 (+1 wrist)	1	1	4	8 (+3 wrist)	7	1	2
			wrist function	N/A	N/A	N/A	Limited (PS) Locked (FE, RUD)	Locked (PS, FE, RUD)	Limited (FE)	Locked (FE, RUD)	Limited (PS, FE, RUD)	N/A	Locked (PS, RUD) Assisted (FE)	Locked (PS, FE, RUD)	Locked (FE, RUD)	N/A	N/A	N/A	Not clear	Assisted (PS, FE) Locked (RUD)	Limited (PS, FE, RUD)	Limited (FE, RUD)	N/A	Locked (FE, RUD)	Locked (PS, FE, RUD)	N/A	Assisted (PS)	Limited (FE, RUD)	N/A	Locked (PS) Limited (FE, RUD)	Locked (PS, FE, RUD)	Locked (PS, FE, RUD)	Locked (PS, RUD) Assisted (FE)	Locked (FE, RUD)	Locked (FE, RUD)	N/A	Locked (PS, FE, RUD)	N/A	Assisted (PS, FE) Locked (RUD)	N/A	N/A	Assisted (PS) Locked (FE, RUD)	Limited (PS, FE, RUD)	Locked (FE, RUD)	N/A	Assisted (PS, FE, RUD)	N/A	N/A	Limited (PS, FE, RUD)
			year	2008	2010	2011	2011	2012	2013	2014	2015	2015	2005	2006	2007	2007	2008	2008	2009	2009	2009	2009	2009	2010	2010	2010	2010	2012	2012	2013	2013	2014	2014	2014	2014	2014	2014	2014	2014	2014	2014	2014	2014	2014	2015	2015	2004	2005	2005
			application	research tool	research tool	research tool	research tool	research tool	research tool	research tool	research tool	research tool	clinical tool	clinical tool	clinical tool	clinical tool	clinical tool	clinical tool	clinical tool	clinical tool	clinical tool	clinical tool	clinical tool	clinical tool	clinical tool	clinical tool	clinical tool	clinical tool	clinical tool	clinical tool	clinical tool	clinical tool	clinical tool	clinical tool	clinical tool	clinical tool	clinical tool	clinical tool	clinical tool	clinical tool	clinical tool	clinical tool	clinical tool	clinical tool	clinical tool	clinical tool	home rehabilitation tool	home rehabilitation tool	home rehabilitation tool
movements	forearm	RU	supination	x	x	x	Lim	Lock	x	x	Lim	x	Lock	Lock	x	x	x	x	??	a1: A	Lim	x	x	x	Lock	x	a1: AR	x	x	Lock	Lock	Lock	Lock	x	x	x	Lock	x	a1: A	x	x	a1: A	Lim	x	x	a1-3: A	x	x	Lim
			pronation	x	x	x	Lim	Lock	x	x	Lim	x	Lock	Lock	x	x	x	x	??	a1: A	Lim	x	x	x	Lock	x	a1: AR	x	x	Lock	Lock	Lock	Lock	x	x	x	Lock	x	a1: A	x	x	a1: A	Lim	x	x	a1-3: A	x	x	Lim
	carpals	RC	flexion	x	x	x	Lim	Lock	Lim	Lock	Lim	x	a1: A	Lock	Lock	x	x	x	??	a2: A	Lim	Lim	x	Lock	Lock	x	x	Lim	x	Lim	Lock	Lock	a1: A	Lock	Lock	x	Lock	x	a2: A	x	x	Lock	Lim	Lock	x	a1-3: A	x	x	Lim
			extension	x	x	x	Lim	Lock	Lim	Lock	Lim	x	a1: A	Lock	Lock	x	x	x	??	a2: A	Lim	Lim	x	Lock	Lock	x	x	Lim	x	Lim	Lock	Lock	a1: A	Lock	Lock	x	Lock	x	a2: A	x	x	Lock	Lim	Lock	x	a1-3: A	x	x	Lim
			radial deviation	x	x	x	Lim	Lock	x	Lock	Lim	x	Lock	Lock	Lock	x	x	x	??	Lock	Lim	Lim	x	Lock	Lock	x	x	Lim	x	Lim	Lock	Lock	Lock	Lock	Lock	x	Lock	x	Lock	x	x	Lock	Lim	Lock	x	a1-3: A	x	x	Lim
			ulnar deviation	x	x	x	Lim	Lock	x	Lock	Lim	x	Lock	Lock	Lock	x	x	x	??	Lock	Lim	Lim	x	Lock	Lock	x	x	Lim	x	Lim	Lock	Lock	Lock	Lock	Lock	x	Lock	x	Lock	x	x	Lock	Lim	Lock	x	a1-3: A	x	x	Lim
	thumb	CMC	flexion	a1: R	x	a1: A	x	Lock	x	x	x	a1: R	a2: A	x	a1: A	a1: AR	x	x	??	Lock	x	x	x	p1: R	a1: A	x	a2: AR	a1: A	a1: A	a1: A	a1: A	a1: A	a2: A	x	a1: A	a1: A	x	x	a3: A	??	x	a2: A	Lim	Lock	x	a4: A	Lim	x	a1: A
			extension	p1: A	x	a1: A	x	Lock	x	x	x	a1: A	a2: A	x	a1: A	a1: AR	x	x	??	Lock	x	x	x	p1: R	a1: A	a1: A	a2: AR	a1: A	a1: A	a1: A	a1: A	a1: A	a2: A	x	a1: A	a1: A	x	x	a3: A	??	x	a2: A	Lim	Lock	x	a4: A	Lim	a1: A	a1: A
			abduction	x	x	a2: A	x	Lock	x	x	x	Lock	Lim	x	Lim	x	x	x	??	a3: A	x	x	x	Lock	Lock	x	x	a2: A	a2: A	a2: A	x	Lim	Lock	x	Lock	Lock	x	x	a4: A	??	x	x	Lim	Lock	x	a5: A	Lim	x	x
			adduction	x	x	a2: A	x	Lock	x	x	x	Lock	Lim	x	Lim	x	x	x	??	a3: A	x	x	x	Lock	Lock	x	x	a2: A	a2: A	a2: A	x	Lim	Lock	x	Lock	Lock	x	x	a4: A	??	x	x	Lim	Lock	x	a5: A	Lim	x	x
		MCP	flexion	a1: R	x	a3: A	a1: A	Lock	x	x	x	a1: R	a2: A	x	a1: A	a1: AR	x	x	??	Lock	x	x	x	p1: R	a1: A	x	a2: AR	a1: A	a3: A	a1: A	a1: A	a1: A	a2: A	x	a1: A	a1: A	x	x	a5: A	??	x	a2: A	Lim	Lock	x	a4: A	Lim	x	a1: A
			extension	p1: A	x	a3: A	a1: A	Lock	x	x	x	a1: A	a2: A	x	a1: A	a1: AR	x	x	??	Lock	x	x	x	p1: R	a1: A	a1: A	a2: AR	a1: A	a3: A	a1: A	a1: A	a1: A	a2: A	x	a1: A	a1: A	x	x	a5: A	??	x	a2: A	Lim	Lock	x	a4: A	Lim	a1: A	a1: A
			abduction	x	x	a4: A	x	Lock	x	x	x	Lock	Lim	x	Lim	x	x	x	??	Lock	x	x	x	Lock	Lock	x	x	a2: A	Lock	a2: A	x	Lim	Lock	x	Lock	Lock	x	x	Lock	??	x	x	Lim	Lock	x	a6: A	Lim	x	x
			adduction	x	x	a4: A	x	Lock	x	x	x	Lock	Lim	x	Lim	x	x	x	??	Lock	x	x	x	Lock	Lock	x	x	a2: A	Lock	a2: A	x	Lim	Lock	x	Lock	Lock	x	x	Lock	??	x	x	Lim	Lock	x	a6: A	Lim	x	x
		IP	flexion	a1: R	x	a5: A	x	Lock	x	x	x	a1: R	x	x	x	a1: AR	x	x	??	Lock	x	x	x	p1: R	a1: A	x	a2: AR	a1: A	a4: A	a1: A	a1: A	a1: A	Lock	x	x	a1: A	x	x	a6: A	??	x	a2: A	Lim	x	x	a7: A	a1: R	x	a1: A
			extension	p1: A	x	a5: A	x	Lock	x	x	x	a1: A	x	x	x	a1: AR	x	x	??	Lock	x	x	x	p1: R	a1: A	a1: A	a2: AR	a1: A	a4: A	a1: A	a1: A	a1: A	Lock	x	x	a1: A	x	x	a6: A	??	x	a2: A	Lim	x	x	a7: A	x	a1: A	p1: A
	index	MCP	flexion	a1: R	a1: A	x	a2: A	a1: A	a1: A	a1: A	a1: A	a2: R	a3: A	a1-2: A	a2: A	a1: AR	a1: AR	a1: A	??	a3: A	a1: AR	a1: A	a1: A	p1: R	a2: A	x	a2: AR	a3: A	a5: A	a3: A	a2: A	a1: A	a2: A	a1: A	a2: A	a2: A	a1: A	a1: A	a7: A	??	a1: A	a2: A	a1: A	a1: A	a1: A	a8: A	a2: R	x	a2: A
			extension	p1: A	a1: A	x	a2: A	a1: A	a1: A	a2: A	a1: A	a2: A	a3: A	a1-2: A	a2: A	a1: AR	a1: AR	a1: A	??	a3: A	a2: AR	a1: A	a1: A	p1: R	a2: A	a2: A	a2: AR	a3: A	a5: A	a3: A	a2: A	a1: A	a2: A	a1: A	a2: A	a2: A	a1: A	a1: A	a7: A	??	a2: A	a2: A	a1: A	a1: A	a1: A	a8: A	x	a1: A	p2: A
			abduction	x	x	x	x	x	x	Lock	Lim	Lock	Lim	x	Lim	x	x	a2: A	??	Lock	x	a2: A	Lock	Lock	Lock	x	x	a4: A	a6: A	a4: A	x	Lim	Lock	Lock	Lock	Lock	Lock	Lock	a8: A	??	x	x	Lock	Lock	x	x	x	x	x
			adduction	x	x	x	x	x	x	Lock	Lim	Lock	Lim	x	Lim	x	x	a2: A	??	Lock	x	a2: A	Lock	Lock	Lock	x	x	a4: A	a6: A	a4: A	x	Lim	Lock	Lock	Lock	Lock	Lock	Lock	a8: A	??	x	x	Lock	Lock	x	x	x	x	x
		PIP	flexion	a1: R	a2: A	x	x	a1: A	a1: A	a3: A	a1: A	a2: R	x	a1-2: A	a3: A	a1: AR	a2: AR	a1: A	??	Lock	a1: AR	a3: A	a2: A	p1: R	a2: A	x	a2: AR	a5: A	a7: A	a3: A	a2: A	a1: A	Lock	a1: A	a3: A	a2: A	a1: A	a2: A	a9: A	??	a1: A	a2: A	a1: A	x	a1: A	a9: A	a3: R	x	a2: A
			extension	p1: A	a2: A	x	x	a1: A	a1: A	a4: A	a1: A	a2: A	x	a1-2: A	a3: A	a1: AR	a2: AR	a1: A	??	Lock	a2: AR	a3: A	a2: A	p1: R	a2: A	a2: A	a2: AR	a5: A	a7: A	a3: A	a2: A	a1: A	Lock	a1: A	a3: A	a2: A	a1: A	a2: A	a9: A	??	a2: A	a2: A	a1: A	x	a1: A	a9: A	x	a1: A	p2: A
		DIP	flexion	a1: R	a3: A	x	x	a1: A	x	a5: A	a1: A	a2: R	x	a1-2: A	x	a1: AR	x	a1: A	??	Lock	a1: AR	a4: A	a2: A	p1: R	x	x	a2: AR	a5: A	a8: A	a3: A	a2: A	a1: A	Lock	a1: A	a3: A	a2: A	a1: A	a3: A	x	??	a1: A	a2: A	a1: A	x	a1: A	a9: A	a3: R	x	a2: A
			extension	p1: A	a3: A	x	x	a1: A	x	a6: A	a1: A	a2: A	x	a1-2: A	x	a1: AR	x	a1: A	??	Lock	a2: AR	a4:A	a2: A	p1: R	x	a2: A	a2: AR	a5: A	a8: A	a3: A	a2: A	a1: A	Lock	a1: A	a3: A	a2: A	a1: A	a3: A	x	??	a2: A	a2: A	a1: A	x	a1: A	a9: A	x	a1: A	p2: A
	middle	MCP	flexion	a1: R	x	x	x	a2: A	x	x	a1: A	a3: R	a3: A	x	a2: A	a1: AR	a1: AR	x	??	a3: A	x	x	x	p1: R	a2: A	x	a2: AR	a6: A	x	a5: A	a3: A	a1: A	a2: A	x	a4: A	a3: A	a2: A	a4: A	a10: A	??	a1: A	a2: A	a1: A	a1: A	a2: A	a10: A	a4: R	x	a2: A
			extension	p1: A	x	x	x	a2: A	x	x	a1: A	a3: A	a3: A	x	a2: A	a1: AR	a1: AR	x	??	a3: A	x	x	x	p1: R	a2: A	a3: A	a2: AR	a6: A	x	a5: A	a3: A	a1: A	a2: A	x	a4: A	a3: A	a2: A	a4: A	a10: A	??	a2: A	a2: A	a1: A	a1: A	a2: A	a10: A	x	a1: A	p2: A
			abduction	x	x	x	x	x	x	x	Lim	Lock	Lim	x	Lim	x	x	x	??	Lock	x	x	x	Lock	Lock	x	x	Lock	x	a6: A	x	Lim	Lock	x	Lock	Lock	Lock	Lock	a11: A	??	x	x	Lock	Lock	x	x	x	x	x
			adduction	x	x	x	x	x	x	x	Lim	Lock	Lim	x	Lim	x	x	x	??	Lock	x	x	x	Lock	Lock	x	x	Lock	x	a6: A	x	Lim	Lock	x	Lock	Lock	Lock	Lock	a11: A	??	x	x	Lock	Lock	x	x	x	x	x
		PIP	flexion	a1: R	x	x	x	a2: A	x	x	a1: A	a3: R	x	x	a3: A	a1: AR	a2: AR	x	??	Lock	x	x	x	p1: R	a2: A	x	a2: AR	a6: A	x	a5: A	a3: A	a1: A	Lock	x	a5: A	a3: A	a2: A	a5: A	a12: A	??	a1: A	a2: A	a1: A	x	a2: A	a11: A	a5: R	x	a2: A
			extension	p1: A	x	x	x	a2: A	x	x	a1: A	a3: A	x	x	a3: A	a1: AR	a2: AR	x	??	Lock	x	x	x	p1: R	a2: A	a3: A	a2: AR	a6: A	x	a5: A	a3: A	a1: A	Lock	x	a5: A	a3: A	a2: A	a5: A	a12: A	??	a2: A	a2: A	a1: A	x	a2: A	a11: A	x	a1: A	p2: A
		DIP	flexion	a1: R	x	x	x	a2: A	x	x	a1: A	a3: R	x	x	x	a1: AR	x	x	??	Lock	x	x	x	p1: R	x	x	a2: AR	a6: A	x	a5: A	a3: A	a1: A	Lock	x	a5: A	a3: A	a2: A	a6: A	x	??	a1: A	a2: A	a1: A	x	a2: A	a11: A	a5: R	x	a2: A
			extension	p1: A	x	x	x	a2: A	x	x	a1: A	a3: A	x	x	x	a1: AR	x	x	??	Lock	x	x	x	p1: R	x	a3: A	a2: AR	a6: A	x	a5: A	a3: A	a1: A	Lock	x	a5: A	a3: A	a2: A	a6: A	x	??	a2: A	a2: A	a1: A	x	a2: A	a11: A	x	a1: A	p2: A
	ring	MCP	flexion	a1: R	x	x	x	a3: A	x	x	a1: A	a4: R	a3: A	x	a2: A	a1: AR	a1: AR	x	??	a3: A	x	x	x	p1: R	a2: A	x	a2: AR	a7: A	x	a7: A	a4: A	a1: A	a2: A	x	x	x	x	x	a13: A	??	a1: A	a2: A	a1: A	a1: A	a3: A	x	a6: R	x	a2: A
			extension	p1: A	x	x	x	a3: A	x	x	a1: A	a4: A	a3: A	x	a2: A	a1: AR	a1: AR	x	??	a3: A	x	x	x	p1: R	a2: A	a4: A	a2: AR	a7: A	x	a7: A	a4: A	a1: A	a2: A	x	x	x	x	x	a13: A	??	a2: A	a2: A	a1: A	a1: A	a3: A	x	x	a1: A	p2: A
			abduction	x	x	x	x	x	x	x	Lim	Lock	Lim	x	Lim	x	x	x	??	Lock	x	x	x	Lock	Lock	x	x	Lock	x	a8: A	x	Lim	Lock	x	x	x	x	x	a14: A	??	x	x	Lock	Lock	x	x	x	x	x
			adduction	x	x	x	x	x	x	x	Lim	Lock	Lim	x	Lim	x	x	x	??	Lock	x	x	x	Lock	Lock	x	x	Lock	x	a8: A	x	Lim	Lock	x	x	x	x	x	a14: A	??	x	x	Lock	Lock	x	x	x	x	x
		PIP	flexion	a1: R	x	x	x	a3: A	x	x	a1: A	a4: R	x	x	a3: A	a1: AR	a2: AR	x	??	Lock	x	x	x	p1: R	a2: A	x	a2: AR	a7: A	x	a7: A	a4: A	a1: A	Lock	x	x	x	x	x	a15: A	??	a1: A	a2: A	a1: A	x	a3: A	x	a7: R	x	a2: A
			extension	p1: A	x	x	x	a3: A	x	x	a1: A	a4: A	x	x	a3: A	a1: AR	a2: AR	x	??	Lock	x	x	x	p1: R	a2: A	a4: A	a2: AR	a7: A	x	a7: A	a4: A	a1: A	Lock	x	x	x	x	x	a15: A	??	a2: A	a2: A	a1: A	x	a3: A	x	x	a1: A	p2: A
		DIP	flexion	a1: R	x	x	x	a3: A	x	x	a1: A	a4: R	x	x	x	a1: AR	x	x	??	Lock	x	x	x	p1: R	x	x	a2: AR	a7: A	x	a7: A	a4: A	a1: A	Lock	x	x	x	x	x	x	??	a1: A	a2: A	a1: A	x	a3: A	x	a7: R	x	a2: A
			extension	p1: A	x	x	x	a3: A	x	x	a1: A	a4: A	x	x	x	a1: AR	x	x	??	Lock	x	x	x	p1: R	x	a4: A	a2: AR	a7: A	x	a7: A	a4: A	a1: A	Lock	x	x	x	x	x	x	??	a2: A	a2: A	a1: A	x	a3: A	x	x	a1: A	p2: A
	little	MCP	flexion	a1: R	x	x	x	a4: A	x	x	a1: A	a5: R	a3: A	x	a2: A	a1: AR	a1: AR	x	??	a3: A	x	x	x	p1: R	a2: A	x	a2: AR	a8: A	x	a9: A	a5: A	a1: A	a2: A	x	x	x	x	x	a16: A	??	a1: A	a2: A	a1: A	a1: A	a4: A	x	x	x	a2: A
			extension	p1: A	x	x	x	a4: A	x	x	a1: A	a5: A	a3: A	x	a2: A	a1: AR	a1: AR	x	??	a3: A	x	x	x	p1: R	a2: A	a5: A	a2: AR	a8: A	x	a9: A	a5: A	a1: A	a2: A	x	x	x	x	x	a16: A	??	a2: A	a2: A	a1: A	a1: A	a4: A	x	x	a1: A	p2: A
			abduction	x	x	x	x	x	x	x	Lim	Lock	Lim	x	Lim	x	x	x	??	Lock	x	x	x	Lock	Lock	x	x	Lock	x	a10: A	x	Lim	Lock	x	x	x	x	x	a17: A	??	x	x	Lock	Lock	x	x	x	x	x
			adduction	x	x	x	x	x	x	x	Lim	Lock	Lim	x	Lim	x	x	x	??	Lock	x	x	x	Lock	Lock	x	x	Lock	x	a10: A	x	Lim	Lock	x	x	x	x	x	a17: A	??	x	x	Lock	Lock	x	x	x	x	x
		PIP	flexion	a1: R	x	x	x	a4: A	x	x	a1: A	a5: R	x	x	a3: A	a1: AR	a2: AR	x	??	Lock	x	x	x	p1: R	a2: A	x	a2: AR	a8: A	x	a9: A	a5: A	a1: A	Lock	x	x	x	x	x	a18: A	??	a1: A	a2: A	a1: A	x	a4: A	x	x	x	a2: A
			extension	p1: A	x	x	x	a4: A	x	x	a1: A	a5: A	x	x	a3: A	a1: AR	a2: AR	x	??	Lock	x	x	x	p1: R	a2: A	a5: A	a2: AR	a8: A	x	a9: A	a5: A	a1: A	Lock	x	x	x	x	x	a18: A	??	a2: A	a2: A	a1: A	x	a4: A	x	x	a1: A	p2: A
		DIP	flexion	a1: R	x	x	x	a4: A	x	x	a1: A	a5: R	x	x	x	a1: AR	x	x	??	Lock	x	x	x	p1: R	x	x	a2: AR	a8: A	x	a9: A	a5: A	a1: A	Lock	x	x	x	x	x	x	??	a1: A	a2: A	a1: A	x	a4: A	x	x	x	a2: A
			extension	p1: A	x	x	x	a4: A	x	x	a1: A	a5: A	x	x	x	a1: AR	x	x	??	Lock	x	x	x	p1: R	x	a5: A	a2: AR	a8: A	x	a9: A	a5: A	a1: A	Lock	x	x	x	x	x	x	??	a2: A	a2: A	a1: A	x	a4: A	x	x	a1: A	p2: A
signal	controller	human authority	assistive	n	n	n	n	y	n	n	y	n	y	n	n	n	n	n	n	n	n	n	n	n	y	n	y	y	n	y	??	y	n	y	y	y	n	n	n	y	??	y	n	y	n	y	n	y	y
			resistive	y	y	n	n	n	n	y	y	y	n	y	n	n	y	n	n	n	y	n	n	y	n	n	y	n	n	n	??	n	n	y	n	n	n	n	n	n	??	y	n	n	n	n	y	n	n
			active	n	y	n	n	n	y	n	n	n	n	n	y	n	n	n	n	y	n	y	n	n	y	n	n	n	y	n	??	n	n	y	n	n	n	n	n	n	??	y	n	n	n	n	n	n	n
			passive (teleoperated)	n	n	n	n	n	n	n	n	n	n	n	n	n	n	n	n	n	n	n	n	n	n	n	n	n	n	n	??	n	n	n	n	n	n	n	n	n	??	n	n	n	n	n	n	n	n
			passive-mirrored	n	n	n	n	n	y	n	n	n	n	n	n	n	n	n	n	n	n	n	y	n	n	n	n	n	n	n	??	n	n	n	n	y	n	n	y	y	??	n	n	n	y	y	n	n	n
		shared authority	active-assist/resist	n	n	n	n	n	n	y	n	n	n	n	y	y	n	n	n	y	n	n	n	n	n	y	n	n	n	n	??	n	n	n	n	n	y	y	n	n	??	n	n	n	n	y	n	n	n
			passive (self-triggered)	n	n	n	n	y	n	n	n	n	n	n	n	n	n	n	y	n	n	n	n	n	n	n	n	n	n	n	??	n	n	n	n	n	n	n	n	n	??	n	n	n	n	n	n	n	n
			corrective	n	n	n	n	n	n	y	n	n	n	n	n	n	n	n	n	n	n	n	n	n	n	n	n	n	n	n	??	n	n	n	n	n	n	n	n	n	??	n	n	n	n	n	n	n	n
			path guidance	n	n	n	n	n	n	n	n	n	n	n	n	n	n	n	n	n	n	n	n	n	n	n	n	n	n	n	??	n	n	n	n	n	n	n	n	n	??	n	n	n	n	y	n	n	n
		machine	passive (automated)	n	n	y	y	n	y	n	n	n	n	n	y	n	y	y	n	n	y	y	n	n	y	n	n	n	y	n	??	y	y	y	y	y	n	n	n	n	??	n	y	n	y	n	n	n	y
	command signal	series	brain activity	n	n	n	n	y	n	n	n	??	??	n	n	n	n	n	n	n	??	n	n	n	n	n	n	y	n	n	??	??	n	n	n	n	n	n	n	y	??	n	n	y	n	n	n	n	n
			nerve activity	n	n	n	n	n	n	n	n	??	??	n	n	n	n	n	n	n	??	n	n	n	n	n	n	n	n	n	??	??	n	n	n	n	n	n	n	n	??	n	n	n	n	n	n	n	n
			muscle activation	n	n	n	n	n	n	n	n	??	??	n	n	n	n	n	n	n	??	n	n	n	n	n	n	n	n	n	??	??	n	n	n	n	n	n	n	n	??	n	n	n	n	n	n	n	y
			muscle contraction	n	n	n	n	n	n	n	n	??	??	n	n	n	n	n	n	n	??	n	n	n	n	n	n	n	n	n	??	??	n	n	n	n	n	n	n	n	??	n	n	n	n	n	n	n	n
			plant movement	n	n	n	n	n	n	n	n	??	??	y	n	y	n	n	y	y	??	n	n	n	y	y	n	n	n	n	??	??	n	y	n	n	n	n	n	n	??	n	n	n	n	y	n	n	n
			plant force/pressure	y	n	n	n	n	n	n	y	??	??	n	y	n	y	n	n	n	??	y	n	n	n	n	y	n	y	y	??	??	n	n	y	n	y	y	n	n	??	y	n	n	n	n	y	n	n
		parallel	eyes	n	n	n	n	n	n	n	n	??	??	n	n	n	n	n	n	n	??	n	n	n	n	n	n	n	n	n	??	??	n	n	n	n	n	n	n	n	??	n	n	n	n	n	n	n	n
			head	n	n	n	n	n	n	n	n	??	??	n	n	n	n	n	n	n	??	n	n	n	n	n	n	n	n	n	??	??	n	n	n	n	n	n	n	n	??	n	n	n	n	n	n	n	n
			mouth	n	n	n	n	n	n	n	n	??	??	n	n	n	n	n	n	n	??	n	n	n	n	n	n	n	n	n	??	??	n	n	n	n	n	n	n	n	??	n	n	n	n	n	n	n	n
			other limb	n	n	n	n	n	y	n	n	??	??	n	n	n	n	n	y	n	??	n	y	n	n	n	n	n	n	n	??	??	n	n	n	y	n	n	y	n	??	n	n	n	y	n	n	y	n
		external	other person	n	n	n	n	n	n	n	n	??	??	n	n	n	n	n	n	n	??	n	n	n	n	n	n	n	n	n	??	??	n	n	n	n	n	n	n	n	??	n	n	n	n	n	n	n	n
	user feedback	augmented feedback	visual	n	n	n	n	n	n	n	n	??	y	n	n	y	y	n	n	y	n	n	n	n	n	n	y	n	n	y	n	n	n	n	n	n	n	y	n	n	n	y	n	n	n	n	n	n	y
			auditory	n	n	n	n	n	n	n	n	??	n	n	n	n	n	n	n	n	n	n	n	n	n	n	n	n	n	n	n	n	n	n	n	n	n	n	n	n	n	n	n	n	n	n	n	n	n
			haptic	n	n	n	n	n	n	n	n	??	n	n	n	n	n	n	n	n	n	n	n	n	n	n	n	y	n	n	n	n	n	n	n	y	n	n	n	n	n	n	y	n	n	n	n	n	n
			multimodal	n	y	n	n	n	n	n	n	??	n	y	y	n	n	n	n	n	y	y	n	y	n	y	n	n	y	n	y	y	y	y	n	n	y	n	y	n	n	n	n	n	n	n	y	y	n
		attenuated feedback	visual	n	n	n	n	n	n	n	n	??	n	n	n	n	n	n	n	n	n	n	n	n	n	n	n	n	n	n	n	n	n	n	n	n	n	n	n	n	n	n	n	n	n	n	n	n	n
			auditory	n	n	n	n	n	n	n	n	??	n	n	n	n	n	n	n	n	n	n	n	n	n	n	n	n	n	n	n	n	n	n	n	n	n	n	n	n	n	n	n	n	n	n	n	n	n
			haptic	y	y	y	y	n	y	y	n	??	n	n	n	n	y	y	n	y	n	n	y	n	n	n	n	n	n	y	n	n	n	y	n	n	y	y	n	y	n	y	n	n	y	y	n	n	y
			multimodal	n	n	n	n	n	n	n	n	??	n	n	n	n	n	n	n	n	n	n	n		n	n	n	n	n	n	n	n	n	n	n	n	n	n	n	n	n	n	n	n	n	n	n	n	n
energy	storage	chemical	liquid fuel	n	n	n	n	n	n	n	n	n	n	n	n	n	n	n	n	n	n	n	n	n	n	n	n	n	n	n	n	n	n	n	n	n	n	n	n	n	n	n	n	n	n	n	n	n	n
			metabolic	n	n	n	n	n	n	n	n	n	n	n	n	n	n	n	y	n	n	n	n	n	n	n	n	n	n	n	n	n	n	n	n	n	n	n	n	n	n	n	n	n	y	n	n	y	n
		electric/magnetic	battery	n	n	n	n	n	n	n	n	n	n	n	n	n	n	n	n	n	n	n	n	n	n	n	n	n	n	n	n	n	n	n	n	n	n	n	n	n	n	n	n	n	n	n	n	n	n
			capacitor	n	n	n	n	n	n	n	n	n	n	n	n	n	n	n	n	n	n	n	n	n	n	n	n	n	n	n	n	n	n	n	n	n	n	n	n	n	n	n	n	n	n	n	n	n	n
			magnetic field	n	n	n	n	n	n	n	n	n	n	n	n	n	n	n	n	n	n	n	n	n	n	n	n	n	n	n	n	n	n	n	n	n	n	n	n	n	n	n	n	n	n	n	n	n	n
		mechanical	elastic energy	y	n	n	n	n	n	n	n	n	n	n	n	y	n	n	n	n	n	n	n	y	n	n	n	n	n	n	n	n	n	y	n	n	n	y	n	n	n	n	n	n	n	y	n	n	y
			hydraulic pressure	n	n	n	n	n	n	n	n	n	n	n	n	n	n	n	n	n	n	n	n	n	n	n	y	n	n	n	n	n	n	n	n	n	n	n	n	n	n	n	n	n	n	n	n	n	n
			pneumatic pressure	n	n	n	n	n	n	n	n	n	n	n	n	n	n	n	n	n	n	n	n	n	n	n	n	n	n	n	n	n	n	n	n	n	n	n	n	n	n	n	n	n	n	n	n	n	n
			kinetic energy	n	n	n	n	n	n	n	n	n	n	n	n	n	n	n	n	n	n	n	n	n	n	n	n	n	n	n	n	n	n	n	n	n	n	n	n	n	n	n	n	n	n	n	n	n	n
	actuation	chemical	human muscle	n	n	n	n	n	n	n	n	n	n	n	n	n	n	n	y	n	n	n	n	n	n	n	n	n	n	n	n	n	n	n	n	n	n	n	n	n	n	n	n	n	y	n	n	y	n
			combustion engine	n	n	n	n	n	n	n	n	n	n	n	n	n	n	n	n	n	n	n	n	n		n	n	n	n	n	n	n	n	n	n	n	n	n	n	n	n	n	n	n	n	n	n	n	n
		electric/magnetic	electromagnetic	n	y	y	y	y	n	y	n	y	n	y	y	y	y	y	n	y	n	y	y	n	y	n	n	n	y	y	y	n	y	y	y	y	y	y	y	y	y	y	y	y	n	y	y	n	y
			ceramic piezoelectric	n	n	n	n	n	y	n	y	n	n	n	n	n	n	n	n	n	n	n	n	n	n	n	n	n	n	n	n	n	n	n	n	n	n	n	n	n	n	n	n	n	n	n	n	n	n
			polymeric piezoelectric	n	n	n	n	n	n	n	n	n	n	n	n	n	n	n	n	n	n	n	n	n	n	n	n	n	n	n	n	n	n	n	n	n	n	n	n	n	n	n	n	n	n	n	n	n	n
			smart fluid	y	n	n	n	n	n	n	n	n	n	n	n	n	n	n	n	n	n	n	n	n	n	n	y	n	n	n	n	n	n	n	n	n	n	n	n	n	n	n	n	n	n	n	n	n	n
		mechanical	hydraulic	n	n	n	n	n	n	n	n	n	n	n	n	n	n	n	n	n	n	n	n	n	n	n	n	n	n	n	n	n	n	n	n	n	n	n	n	n	n	n	n	n	n	n	n	n	n
			pneumatic	n	n	n	n	n	n	n	n	n	y	n	n	n	n	n	n	n	y	n	n	n	n	y	n	y	n	n	n	n	n	n	n	n	n	n	n	n	n	n	n	n	n	n	n	n	n
		thermal	bimetallic	n	n	n	n	n	n	n	n	n	n	n	n	n	n	n	n	n	n	n	n	n	n	n	n	n	n	n	n	n	n	n	n	n	n	n	n	n	n	n	n	n	n	n	n	n	n
			SMA	n	n	n	n	n	n	n	n	n	n	n	n	n	n	n	n	n	n	n	n	n	n	n	n	n	n	n	n	n	n	n	n	n	n	n	n	n	n	n	n	n	n	n	n	n	n
mechanical	component	cable-conduits	Bowden cable	n	n	n	n	y	n	n	n	n	n	n	n	n	n	n	n	n	y	y	n	n	n	n	n	n	y	n	n	n	n	n	n	n	n	y	n	y	n	n	n	n	y	y	y	y	n
			push-pull cable	n	n	n	n	n	n	n	n	n	n	n	n	n	n	n	n	n	n	n	n	n	n	n	n	n	n	n	n	n	n	n	n	n	n	n	n	n	n	n	n	n	n	n	n	n	n
			flexible shaft	n	n	y	n	n	n	n	n	n	n	n	n	n	n	n	n	n	n	n	n	n	n	n	n	n	n	n	n	n	n	n	n	n	n	n	n	n	n	n	n	n	n	n	n	n	n
		fluidic transmission	hydraulic	y	n	n	n	n	n	n	n	n	n	n	n	n	n	n	n	n	n	n	n	n	n	n	n	n	n	n	n	n	n	n	n	n	n	n	n	n	n	n	n	n	n	n	n	n	n
			pneumatic	n	n	n	n	n	n	n	n	n	n	n	n	n	n	n	n	n	n	n	n	n	n	n	n	n	n	n	n	n	n	n	n	n	n	n	n	n	n	n	n	n	n	n	n	n	n
		direct linkage	direct	n	y	n	n	n	n	n	n	n	n	n	y	n	y	n	y	n	n	n	n	n	n	y	n	n	n	n	n	n	n	n	n	n	n	n	n	n	n	n	n	n	n	n	n	n	n
			bar linkage	n	n	y	y	n	y	n	y	y	y	y	n	y	n	n	n	y	n	n	y	y	y	n	n	y	y	y	y	n	n	y	y	y	y	n	y	n	n	n	n	y	n	y	n	n	n
			compliant mechanism	n	n	n	n	n	n	n	n	n	n	n	n	n	n	n	n	n	n	n	n	n	n	n	n	n	n	n	n	n	n	n	n	n	n	n	n	n	n	n	n	n	n	n	n	n	n
			gears	n	y	n	y	y	y	y	y	n	n	n	y	n	y	y	n	y	n	n	n	n	y	n	n	n	n	y	n	n	y	n	y	n	n	y	y	n	n	y	n	n	n	y	n	n	n
			cam-followers	n	n	n	n	n	n	n	n	n	n	n	n	n	n	n	n	n	n	y	n	n	n	n	n	n	n	n	n	n	n	y	n	n	n	n	n	n	n	y	y	n	n	n	n	n	n
		pulley system	cable	n	n	n	n	n	n	y	n	y	n	y	n	n	n	y	n	y	y	n	y	n	n	n	n	n	n	n	y	n	n	n	n	n	n	y	n	y	y	n	n	n	y	y	n	n	y
			belt	n	n	n	n	n	y	n	y	n	n	n	n	n	n	n	n	n	n	n	n	n	n	n	n	n	n	n	n	n	n	n	n	n	n	n	n	y	n	y	n	n	n	n	n	n	n
			chain	n	n	n	n	n	n	n	n	n	n	n	n	n	n	n	n	n	n	n	n	n	n	n	n	n	n	n	n	n	n	n	n	n	n	n	n	n	n	n	n	n	n	n	n	n	n
	mechanism	structure	portable	y	n	y	y	n	y	y	y	y	n	n	n	n	n	y	y	n	y	y	y	n	n	y	n	y	y	n	n	n	n	y	n	y	n	y	n	y	y	n	n	y	y	y	y	y	y
			fixed base	n	y	n	n	y	n	n	n	n	y	y	y	y	y	n	n	y	n	n	n	y	y	n	y	n	n	y	y	y	y		y	n	y	n	y	n	n	y	y	n	n	n	n	n	n
		joint articulation	monocentric	n	y	n	n	n	n	y	y	n	y	n	y	n	y	y	n	y	n	n	n	n	y	n	n	y	y	n	n	n	y	n	y	y	n	n	n	n	n	n	n	y	n	n	n	n	y
			polycentric	n	n	y	y	n	y	n	n	y	n	n	n	n	n	n	n	n	y	y	y	n	n	n	n	n	n	n	y	n	n	y	n	n	y	y	n	n	n	n	n	n	n	y	y	n	n
			jointless	n	n	n	n	y	n	n	n	n	n	n	n	n	n	n	y	n	n	n	n	n	n	y	n	n	n	n	n	n	n	n	n	n	n	n	n	y	y	n	y	n	y	n	n	y	n
			external	y	n	n	n	n	n	n	n	n	n	y	n	y	n	n	n	n	n	n	n	y	n	n	y	n	n	y	n	y	n	n	n	n	n	n	y	n	n	y	n	n	n	n	n	n	n
		underactuation	across joints	y	n	n	n	y	y	n	n	y	n	y	n	n	n	n	y	n	y	n	y	n	n	y	y	y	n	y	y	y	n	n	n	y	n	n	n	y	y	n	y	n	y	n	y	y	y
			across fingers	n	n	n	n	n	n	n	n	n	n	n	n	n	n	n	y	n	n	n	n	n	n	n	n	n	n	n	n	n	n	y	n	n	n	n	n	y	n	n	n	n	n	n	n	n	n
			across limbs	n	n	n	n	n	n	n	n	n	n	n	n	n	n	n	n	n	n	n	n	n	n	n	n	n	n	n	n	n	n	n	n	n	n	n	n	n	n	n	n	n	n	n	n	n	n
		constraints	across joints	n	n	n	n	n	n	n	n	n	n	n	n	n	n	y	n	n	n	n	n	n	y	n	n	n	n	n	n	n	y	n	y	n	y	n	n	n	n	n	n	y	n	y	n	n	n
			across fingers	y	n	n	n	n	n	n	y	n	y	n	y	y	y	n	n	y	n	n	n	y	y	n	y	n	n	n	n	n	y	n	n	n	n	n	n	n	y	y	y	y	n	n	n	n	y
			across limbs	n	n	n	n	n	n	n	n	n	n	n	n	n	n	n	n	n	n	n	n	n	n	n	n	n	n	n	n	n	n	n	n	n	n	n	n	n	n	n	n	n	n	n	n	n	n
[truncated: 119 more columns]

## Sheet: index
name / id	related publications	institution	year range	ISO abbreviation	reported function	actuator DOF	wrist function	year	application
MR_CHIROD v.2	Khanicheh et al. (2005) Khanicheh et al. (2006) Khanicheh et al. (2008)	[USA, Massachusetts] Northeastern University	2005-2008	HdO	post-stroke measurement	1	N/A	2008	research tool
FingerBot	Cruz et al. (2010)	[USA, Illinois] Rehabilitation Institute of Chicago	2010	FO	post-stroke measurement	3	N/A	2010	research tool
ATX	Wang et al. (2011)	[USA, Illinois] Rehabilitation Institute of Chicago	2011	FO	post-stroke measurement	5	N/A	2011	research tool
Fiorilla	Fiorilla et al. (2009) Fiorilla et al. (2011)	[Italy] Italian Institute of Technology	2009-2011	FO	normal measurement	2	Limited (PS) Locked (FE, RUD)	2011	research tool
Ramos	Ramos et al. (2009) Ramos et al. (2012)	[Germany] University of Tubingen	2009-2012	WHFO	post-stroke therapy	4	Locked (PS, FE, RUD)	2012	research tool
Tang	Tang et al. (2011) Tang et al. (2012) Tang et al. (2013a) Tang et al. (2013b)	[Japan] Waseda University	2011-2013	FO	post-stroke measurement/therapy	1	Limited (FE)	2013	research tool
CAFE	Worsnopp et al. (2007) Jones et al. (2010) Jones et al. (2014)	[USA, Illinois] Rehabilitation Institute of Chicago	2007-2014	FO	post-stroke measurement	6	Locked (FE, RUD)	2014	research tool
Kim 2	Kim et al. (2015)	[South Korea] Korea Advanced Institute of Science and Technology	2015	WHFO	general measurement/therapy	1	Limited (PS, FE, RUD)	2015	research tool
Lee 2	Lee & Bae (2015)	[South Korea] Ulsan National Institute of Science and Technology	2015	HdO	post-stroke measurement	5	N/A	2015	research tool
HWARD	Takahashi et al. (2005)	[USA, California] University of California	2005	WHFO	post-stroke therapy	2 (+1 wrist)	Locked (PS, RUD) Assisted (FE)	2005	clinical tool
HIFE	Mali et al. (2006)	[Slovenia] University of Ljubljana	2006	FO	general physical therapy	2	Locked (PS, FE, RUD)	2006	clinical tool
Gentle/G hand device*	Loureiro et al. (2007)	[UK] University of Reading	2007	WHFO	post-stroke therapy	3	Locked (FE, RUD)	2007	clinical tool
InMotion Hand Robot	Masia et al. (2006) Masia et al. (2007) InMotion	[USA, Massachusetts] Massachusetts Institute of Technology / Interactive Motion Technologies	1991-2007	HdO	post-stroke therapy	1	N/A	2007	clinical tool
CPM/CAM	Birch et al. (2008)	[Canada, British Colombia] University of Victoria	2008	HdO	general CPM/CAM	2	N/A	2008	clinical tool
Fu	Fu et al. (2007) Fu et al. (2008)	[China] Harbin Institute of Technology	2008	FO	general CPM	2	N/A	2008	clinical tool
ADLER FES grasp glove*	Nathan et al. (2007) Nathan et al. (2009)	[USA, Wisconsin] Marquette University	2007-2009	HdO	post-stroke therapy	Not clear	Not clear	2009	clinical tool
IntelliArm hand module	Park et al., (2008) Ren et al. (2009)	[USA, Illinois] Rehabilitation Institute of Chicago	2008-2009	WHFO	post-stroke measurement/therapy	1 (+2 wrist)	Assisted (PS, FE) Locked (RUD)	2009	clinical tool
Sun*	Sun et al. (2006) Sun et al. (2009)	[China] Nanjing University of Science & Technology	2006-2009	WHFO	post-stroke therapy	2	Limited (PS, FE, RUD)	2009	clinical tool
Wang*	Wang et al. (2009) Wang et al. (2009) Wang et al. (2010a) Wang et al. (2010b) Wang et al. (2011)	[China] Beihang University	2009-2011	FO	general physical therapy	4	Limited (FE, RUD)	2009	clinical tool
Yamaura*	Yamaura et al. (2009)	[Japan] University of Tokyo	2009	FO	general physical therapy	2	N/A	2009	clinical tool
HenRiE grasp module*	Mihelj et al. (2008) Podobnik et al. (2009) Podobnik et al. (2010)	[Slovenia] University of Ljubljana	2008-2010	WHFO	post-stroke therapy	0	Locked (FE, RUD)	2010	clinical tool
HEXORR*	Schabowsky et al. (2010)	[USA, DC] Catholic University of America	2010	WHFO	post-stroke therapy	2	Locked (PS, FE, RUD)	2010	clinical tool
PneuGlove*	Kline et al. (2006) Connelly et al. (2009) Connelly et al. (2010)	[USA, Illinois] Rehabilitation Institute of Chicago	2006-2010	HdO	post-stroke therapy	5	N/A	2010	clinical tool
Unluhisarcikli*	Khanicheh et al. (2008) Unluhisarcikli et al. (2010)	[USA] Northeastern University	2008-2010	WHFO	post-stroke therapy	2 (+1 wrist)	Assisted (PS)	2010	clinical tool
ExoHand*	ExoHand Brochure (2012)	[Germany] Festo	2012	WHFO	tele-operation, post-stroke therapy	8	Limited (FE, RUD)	2012	clinical tool
iHandRehab*	Wang et al. (2009) Li et al. (2011) Li et al. (2012)	[China] Beihang University	2009-2012	HdO	general physical therapy	8	N/A	2012	clinical tool
Kim 1*	Kim et al. (2013)	[South Korea] Gyeongsang Nationanl University	2013	WHFO	post-stroke therapy	10	Locked (PS) Limited (FE, RUD)	2013	clinical tool
Sooraj*	Sooraj et al. (2013)	[India] Amrita Vishwa Vidyapeetham University	2013	WHFO	general physical therapy	5	Locked (PS, FE, RUD)	2013	clinical tool
Amadeo*	www.tyromotion.com (23 okt 2015) Mayr et al. (2010) Hartwig (2014)	[Austria] Tyromotion GmbH	2010-2014	WHFO	general measurement/therapy	5	Locked (PS, FE, RUD)	2014	clinical tool
AMES hand module	Cordo et al. (2009) Cordo et al. (2013) Backus et al. (2014)	[USA, Oregon] Oregon Health & Science University / AMES Technology, Inc.	2009-2014	WHFO	post-stroke therapy	1 (+1 wrist)	Locked (PS, RUD) Assisted (FE)	2014	clinical tool
AssistOn-Finger*	Ertas et al. (2009) Ertas et al. (2014)	[Turkey] Sabancı University	2009-2014	FO	tendon injury treatment	1	Locked (FE, RUD)	2014	clinical tool
Bi	Bi et al. (2011) Bi et al. (2013) Bi et al. (2014)	[China] Zhejiang University	2011-2014	WHFO	post-stroke therapy	5	Locked (FE, RUD)	2014	clinical tool
Chan*	Chan et al. (2014)	[Malaysia] Asia Pacific University	2014	HdO	post-stroke therapy, general assistance	3	N/A	2014	clinical tool
FINGER*	Wolbrecht et al. (2011) Taheri et al. (2012) Taheri et al. (2014)	[USA, Idaho] University of Idaho	2011-2014	FO	post-stroke therapy	1	Locked (PS, FE, RUD)	2014	clinical tool
HIT-Glove	Zheng et al. (2010) Fu et al. (2011) Zhang et al. (2013) Zhang et al. (2014)	[China] Harbin Institute of Technology	2010-2014	FO	post-stroke therapy	6	N/A	2014	clinical tool
Kawasaki	Kawasaki et al. (2004) Kawasaki et al. (2007) Ito et al. (2011) Ueki et al. (2012) Kawasaki et al. (2014)	[Japan] Gifu University	2004-2014	WHFO	post-stroke therapy	16 (+ 2 wrist)	Assisted (PS, FE) Locked (RUD)	2014	clinical tool
King	Moromugi et al. (2009) King et al. (2011) King et al. (2014)	[USA, California] University of California	2009-2014	HdO	post-stroke therapy	7	N/A	2014	clinical tool
PMHand	McConnell et al. (2014)	[UK] Heriot-Watt University	2014	HdO	post-stroke therapy	1	N/A	2014	clinical tool
ReachMAN2*	Yeong et al. (2009) Yeong et al. (2010) Zhu et al. (2014)	[UK] Imperial College London	2009-2014	WHFO	post-stroke therapy	1 (+1 wrist)	Assisted (PS) Locked (FE, RUD)	2014	clinical tool
Reha-Digit	Hesse et al. (2008) Reha-Digit Flyer (2014) www.reha-stim.de (16 okt 2015)	[Germany] University Medicine Berlin / Reha-Stim Medtec GmbH & Co. KG	2008-2014	HdO	general CPM	1	Limited (PS, FE, RUD)	2014	clinical tool
Ushiba	Ushiba et al. (2014)	[Japan] Keio University	2014	WHFO	post-stroke therapy	1	Locked (FE, RUD)	2014	clinical tool
IHRG	Popescu et al. (2013a) Popescu et al. (2013b) Hartopanu et al. (2013) Popescu et al. (2014) Hartopanu et al. (2014) Popescu et al. (2015)	[Romania] University Politehnica of Bucharest	2013-2015	HdO	post-stroke therapy	4	N/A	2015	clinical tool
READAPT	Gupta et al. (2008) Agarwal & Deshpande (2015) Agarwal et al. (2015) Pehlivan et al. (2015) Rose et al. (2015)	[USA, Texas] University of Texas at Austin / Rice University	2008-2015	WHFO	post-stroke measurement/therapy	8 (+3 wrist)	Assisted (PS, FE, RUD)	2015	clinical tool
Sarakoglou	Sarakoglou et al. (2004)	[UK] University of Salford	2004	HdO	general physical therapy	7	N/A	2004	home rehabilitation tool
Luo	Luo et al. (2005a) Luo et al. (2005b)	[USA] Rehabilitation Institute of Chicago	2005	HdO	post-stroke therapy	1	N/A	2005	home rehabilitation tool
Mulas	Mulas et al. (2005)	[Italy] Polytechnic University of Milan	2005	WHFO	general physical therapy	2	Limited (PS, FE, RUD)	2005	home rehabilitation tool
Haptic Knob	Lambercy et al. (2007a) Lambercy et al. (2007b)	[Singapore] National University of Singapore	2007	WHFO	post-stroke therapy	1 (+1 wrist)	Assisted (PS) Limited (FE, RUD)	2007	home rehabilitation tool
MRAGES	Winter et al. (2007)	[USA, New Jersey] Rutgers University	2007	HdO	general physical therapy	5	N/A	2007	home rehabilitation tool
Wege	Wege et al. (2005a) Wege et al. (2005b) Wege et al. (2006a) Wege et al. (2006b) Wege et al. (2007)	[Germany] Technical University of Berlin	2005-2007	HdO	general physical therapy	20	N/A	2007	home rehabilitation tool
Carpi*	Carpi et al. (2008)	[Italy] University of Pisa	2008	WHFO	general impairment compensation	1	Locked (FE, RUD)	2008	home rehabilitation tool
HandCARE	Dovat et al. (2008)	[Singapore] National University of Singapore	2008	HdO	post-stroke therapy	1	Limited (PS, FE, RUD)	2008	home rehabilitation tool
Chen	Chen et al. (2009)	[China] Hong Kong Polytechnic University	2009	WHFO	post-stroke therapy	5	Locked (FE, FE, RUD)	2009	home rehabilitation tool
HIRO III	Hioki et al. (2010)	[Japan] Gifu University	2010	HdO	general physical therapy	15	N/A	2010	home rehabilitation tool
Mohamaddan	Mohamaddan et al. (2010)	[Malaysia] University of Malaysia	2010	HdO	post-stroke therapy	2	N/A	2010	home rehabilitation tool
NeReBot hand add-on	Rosati et al. (2009) Oboe et al. (2010)	[Italy] University of Padua	2009-2010	WHFO	post-stroke therapy	1	Locked (PS, FE, RUD)	2010	home rehabilitation tool
Burton	Burton et al. (2011) Burton et al. (2012)	[UK] University of Bristol	2011-2012	WHFO	post-stroke therapy	6	Limited (FE, RUD)	2011	home rehabilitation tool
J-Glove	Ochoa et al. (2009) Ochoa et al. (2011)	[USA, Illinois] Rehabilitation Institute of Chicago	2009-2011	WHFO	post-stroke therapy	1	Locked (FE, RUD)	2011	home rehabilitation tool
PRoGS	Wee et al. (2011)	[Singapore] ITE College West	2010-2011	WHFO	post-stroke therapy	5	N/A	2011	home rehabilitation tool
SaeboFlex	Hoffman et al. (2011) www.saebo.com (20 okt 2015)	[USA, North Carolina] Saebo, Inc.	2011	WHFO	post-stroke therapy, hypertonia compensation	0	Locked (FE, RUD)	2011	home rehabilitation tool
Tzemanaki	Tzemanaki et al. (2011)	[UK] University of the West of England	2011	HdO	general therapy	5	N/A	2011	home rehabilitation tool
DULEX-II	Kim et al. (2009) Bae et al. (2012)	[South Korea] Dong-Eui University	2009-2012	WHFO	post-stroke therapy	2 (+ 1 wrist)	Assisted (FE) Locked (RUD)	2012	home rehabilitation tool
ExoFlex	Holmes et al. (2012)	[USA] Washington University in St Louis	2012	HdO	general therapy	4	N/A	2012	home rehabilitation tool
HANDEXOS	Chiri et al. (2009) Chiri et al. (2012a) Chiri et al. (2012b)	[Italy] Scuola Superiore Sant'Anna	2009-2012	FO	post-stroke therapy	1	N/A	2012	home rehabilitation tool
JACE H440 Hand CPM	www.jacesystems.com (20 okt 2015) copyright 2012	[USA, New Jersey] JACE systems	2012	WHFO	general physical therapy	1	Locked (PS, FE, RUD)	2012	home rehabilitation tool
Kazemi*	Kazemi et al. (2012)	[Canada] McGill University	2012	WHFO	post-stroke measurement/therapy	1 (+1 wrist)	Assisted (PS)	2012	home rehabilitation tool
Naidu	Naidu et al. (2011) Naidu et al. (2012)	[South Africa] University of Kwa-Zulu Natal	2011-2012	WHFO	post-stroke therapy	2 (+1 wrist)	Assisted (PS) Locked (FE, RUD)	2012	home rehabilitation tool
Polotto	Polotto et al. (2012)	[Canada] Simon Fraser University	2012	FO	post-stroke therapy/assistance	4	N/A	2012	home rehabilitation tool
WaveFlex Hand CPM	www.qalmedical.com (6 nov 2015) copyright 2015 WaveFlex specification sheet (2012) Patent US 5,697,892 (1997)	[USA, Wisconsin] QAL Medical, LLC	1997-2012	WHFO	general physical therapy	1	Locked (FE, RUD)	2012	home rehabilitation tool
Wu	Xing et al. (2008) Wu et al. (2009) Xing et al. (2009) Wu et al. (2010) Tu et al. (2012) Wu et al. (2012)	[China] Huazhong University of Science and Technology	2008-2012	WHFO	post-stroke therapy	2	Limited (PS) Locked (FE, RUD)	2012	home rehabilitation tool
CAFEx	Ab Rahim et al. (2013)	[Malaysia] University Teknologi MARA	2013	HdO	post-stroke therapy	1	N/A	2013	home rehabilitation tool
Gloreha Lite	Gloreha summary of clinical results (2013) Gloreha Lite Brochure Gloreha website (23 okt 2015)	[Italy] Idrogenet, srl	2013	HdO	general physical therapy	5	N/A	2013	home rehabilitation tool
Hand of Hope	Tong et al. (2010) Ho et al. (2011) Tong et al. patent (2013) Ockenfeld et al. (2013)	[China] Hong Kong Polytechnic University / Rehab-Robotics Company Ltd.	2010-2013	HdO	post-stroke therapy	5	N/A	2013	home rehabilitation tool
mRes	Weiss et al. (2013)	[Germany] University of Lübeck	2013	HdO	post-stroke therapy	4	N/A	2013	home rehabilitation tool
Orlando	Orlando et al. (2010) Ngeo et al. (2013)	[India] Indian Institute of Technology Kanpur	2010-2013	FO	post-stroke therpapy	3	N/A	2013	home rehabilitation tool
Rahman	Rahman et al. (2012) Rahman et al. (2013)	[Australia] University of Technology	2012-2013	WHFO	post-stroke therapy	5	N/A	2013	home rehabilitation tool
Shafi	Shafi et al. (2013)	[Pakistan] National University of Sciences and Technology	2013	HdO	general physical therapy	4	N/A	2013	home rehabilitation tool
Song	Song & Chai (2013)	[Taiwan] National Chiao Tung University	2013	HdO	post-stroke therapy/assistance	3	Limited (FE)	2013	home rehabilitation tool
UoA hand exoskeleton	Surendra et al. (2012) Tjahyono et al. (2013)	[Australia] University of Auckland	2012-2013	WHFO	post-stroke therapy	11	Limited (PS, FE, RUD)	2013	home rehabilitation tool
BiomHED	Lee et al. (2014) Park et al. (2014) Kim et al. (2014)	[USA, DC] Catholic University of America	2014	WHFO	post-stroke therapy	7	Limited (PS) Locked (FE, RUD)	2014	home rehabilitation tool
Coffey	Coffey et al. (2014)	[Ireland] Maynooth University	2014	WHFO	post-stroke therapy	1	Limited (PS, RUD) Assisted (FE)	2014	home rehabilitation tool
Guo	Guo et al. (2014)	[China] Tianjin University of Technology	2014	FO	post-stroke therapy	1	N/A	2014	home rehabilitation tool
HEXOSYS-I	Iqbal et al. (2010) Iqbal et al. (2011c) (ACHI 2011) Iqbal et al. (2014)	[Italy] Italian Institute of Technology	2010-2014	HdO	general physical therapy	2	N/A	2014	home rehabilitation tool
IOTA	Aubin et al. (2014)	[USA] Harvard University	2014	WHFO	pediatric rehabilitation	2	N/A	2014	home rehabilitation tool
Maestra	Kinetec USA brochure (2014) www.kinetec.fr/en (23 okt 2015) copyright 2014	[France] Kinetec SAS	2014	WHFO	general physical therapy	1	Assisted (PS, FE, RUD)	2014	home rehabilitation tool
Maestra Portable	Kinetec USA brochure (2014) www.kinetec.fr/en (23 okt 2015) copyright 2014	[France] Kinetec SAS	2014	WHFO	general physical therapy	1	Locked (FE, RUD)	2014	home rehabilitation tool
PAFEx	Takagi et al. (2009) Ab Patar et al. (2014)	[Japan] Shibaura Institute of Technology	2009-2014	HdO	post-stroke therapy	3	N/A	2014	home rehabilitation tool
Pu	Pu et al. (2014) Pu et al. (2015)	[Taiwan] National Tsing Hua University	2014-2015	WHFO	general physical therapy	4	Locked (FE, RUD)	2014	home rehabilitation tool
ReHand-II*	Meng et al. (2014a) Meng et al. (2014b)	[China] Shanghai University	2014	HdO	post-stroke therapy	2	N/A	2014	home rehabilitation tool
ReHapticKnob	Metzger et al. (2011) Metzger et al. (2012) Metzger et al. (2014)	[Switzerland] ETH Zurich	2011-2014	WHFO	post-stroke measurement/therapy	1 (+1 wrist)	Assisted (PS)	2014	home rehabilitation tool
SPO	Ates et al. (2013) Ates et al. (2014) Amirabdollahian et al. (2014)	[Netherlands] University of Twente	2013-2014	WHFO	post-stroke therapy	0	Resisted (F) Assisted (E) Locked (RUD)	2014	home rehabilitation tool
Tang 2	Tang et al. (2013) Chen et al. (2014)	[China] Shanghai Jiao Tong University	2013-2014	HdO	general physical therapy	10	N/A	2014	home rehabilitation tool
ULERD hand module	Wei et al. (2013) Wei et al. (2014)	[China] Tianjin University of Technology	2013-2014	WHFO	post-stroke therapy	1 (+2 wrist)	Assisted (PS, FE) Locked (RUD)	2014	home rehabilitation tool
Ab Patar	Ab Patar et al. (2015a) Ab Patar et al. (2015b)	[Japan] Shibaura Institute of Technology	2015	HdO	post-stroke therapy	3	N/A	2015	home rehabilitation tool
HEXOSYS-II	Iqbal et al. (2010) Iqbal et al. (2011a) Iqbal et al. (2011b) Iqbal et al. (2015)	[Italy] Italian Institute of Technology	2010-2015	WHFO	general physical therapy	5	Limited (FE, RUD)	2015	home rehabilitation tool
HX	Cempini et al. (2013) Cempini et al. (2014) Cempini et al. patent (2014) Cempini et al. (2015) Cortese et al. (2015)	[Italy] Scuola Superiore Sant'Anna	2013-2015	WHFO	general physical therapy	2	Locked (RUD)	2015	home rehabilitation tool
NESS H200	IJzerman et al. (1996) NESS H200 Brochure www.bioness.com (23 okt 2015) copyright 2015	[USA, California] Bioness, Inc.	1996-2015	WHFO	general physical therapy	Not clear	Not clear	2015	home rehabilitation tool
Ramirez*	Ramirez et al. (2015)	[Mexico] Instituto Politécnico Nacional	2015	WHFO	general physical therapy	6	Limited (PS) Locked (FE, RUD)	2015	home rehabilitation tool
Richards	Richards et al. (2015)	[UK] University of the West of England	2015	HdO	post-stroke rehabilitation	2 (+1 palm)	N/A	2015	home rehabilitation tool
SAO-i3	Ates et al. (2014) Ates et al. (2015)	[Netherlands] University of Twente	2014-2015	WHFO	post-stroke therapy	1	Assisted (FE, RUD)	2015	home rehabilitation tool
Hardiman project	Mosher (1967) General Electric (1969) General Electric (1971)	[USA] General Electric	1967-1971	WHFO	power assistance	2 (+2 wrist)	Assisted (PS, FE) Locked (RUD)	1971	daily assistive tool
Hamonet	Hamonet & DeMontgolfier (1974)	[France] Hôpital Henri Mondor	1974	HdO	tetraplegic assistance	1	N/A	1974	daily assistive tool
K U finger splint S-type	Watanabe et al. (1978)	[Japan] Kumamoto University Medical School	1978	WHFO	general impairment compensation	0	Limited (FE, RUD)	1978	daily assistive tool
K U finger splint W-type	Watanabe et al. (1978)	[Japan] Kumamoto University Medical School	1978	WHFO	general impairment compensation	0	Limited (FE, RUD)	1978	daily assistive tool
WDFHO	Meyer et al. (1978) Kang et al. (2013)	[USA, California] North Coast Medical, Inc.	1978-2013	WHFO	tetraplegic assistance	1	Assisted (FE) Locked (RUD)	1978	daily assistive tool
Dollfus	Dollfus & Oberlé (1984)	[France] Centre de Readaptation de Mulhouse	1984	HdO	tetraplegic assistance	1	N/A	1984	daily assistive tool
Benjuya	Benjuya et al. (1990)	[USA, Arizona] University of Arizona	1990	HdO	tetraplegic assistance	1	N/A	1990	daily assistive tool
Slack	Slack et al. (1992)	[Canada, Ontario] Hugh MacMillan Rehabilitation Centre	1992	WHFO	tetraplegic assistance	1	Limited (PS, FE, RUD)	1992	daily assistive tool
Brown*	Brown et al. (1993)	[USA, New Hampshire] Dartmouth College	1993	HdO	tetraplegic assistance	5	N/A	1993	daily assistive tool
SMART WHO	Makaran et al. (1993)	[Canada, Ontario]	1993	WHFO	tetraplegic assistance	1	Limited (FE) Locked (RUD)	1993	daily assistive tool
DiCicco	DiCicco et al. (2004)	[USA, Pennsylvania] Carnegie Mellon University	2004	WHFO	tetraplegic assistance	2	Limited (FE, RUD)	2004	daily assistive tool
Watanabe	Watanabe et al. (2005) Watanabe et al. (2007)	[Japan] University of Tokyo	2005-2007	WHFO	arthritis assistance	1	Locked (FE, RUD)	2007	daily assistive tool
Alutei	Alutei et al. (2009)	[Romania] Technical University of Cluj-Napoca	2009	WHFO	general assistance	1 (+1 wrist)	Assisted (PS) Locked (FE, RUD)	2009	daily assistive tool
Moromugi 1	Moromugi et al. (2009)	[Japan] Nagasaki University	2009	HdO	general assistance	7	N/A	2009	daily assistive tool
Exo-Finger	Otsuka et al. (2010)	[Japan] University of Tsukuba	2010	HdO	post-stroke assistance	1	N/A	2010	daily assistive tool
Moromugi 2	Moromugi et al. (2010)	[Japan] Nagasaki University	2010	HdO	tetraplegic assistance	1	Locked (RUD)	2010	daily assistive tool
Tadano	Tadano et al. (2010)	[Japan] Tokyo Institute of Technology	2010	HdO	power assistance	10	N/A	2010	daily assistive tool
HandSOME	Brokaw et al. (2011)	[USA, DC] Catholic University of America	2011	WHFO	post-stroke impairment compensation	0	Locked (FE, RUD)	2011	daily assistive tool
PowerGrip	www.broadenedhorizons.com/powergrip (25 okt 2015) copyright 2011	[USA, Minnesota] Broadened Horizons, Inc.	2011	WHFO	general assistance	1	Locked (FE, RUD)	2011	daily assistive tool
Toya	Toya et al. (2011)	[Japan] Toshiba Corporation	2011	HdO	general assistance	4	N/A	2011	daily assistive tool
Baqapuri	Baqapuri et al. (2012)	[Pakistan] National University of Science and Technology	2012	WHFO	tetraplegic assistance	4	Limited (PS, FE, RUD)	2012	daily assistive tool
SEM Glove	Nilsson et al. (2012)	[Sweden] KTH - Royal Institute of Technology	2012	HdO	general assistance	3	N/A	2012	daily assistive tool
Arata	Arata et al. (2013)	[Japan] Nagoya Institute of Technology	2013	HdO	general therapy/assistance	1	Limited (FE, RUD)	2013	daily assistive tool
KULEX grasping module	Hong et al. (2012) Hong et al. (2013a) Hong et al. (2013b)	[South Korea] Institute of Science and Technology	2012-2013	WHFO	general assistance	1 (+3 wrist)	Assisted (PS, FE, RUD)	2013	daily assistive tool
Lambercy	Lambercy et al. (2013)	[Switzerland] ETH Zurich	2013	FO	post-stroke therapy/assistance	1	N/A	2013	daily assistive tool
Moromugi 3	Moromugi et al. (2013)	[Japan] Nagasaki University	2013	HdO	tetraplegic assistance	3	N/A	2013	daily assistive tool
MUNDUS hand orthosis	Pedrocchi et al. (2013)	[Italy] Polytechnic University of Milan	2013	HdO	tetraplegic assistance	1	N/A	2013	daily assistive tool
Zheng	Zheng et al. (2013)	[China] Guizhou University	2013	HdO	general assistance	Not clear	Not clear	2013	daily assistive tool
Aw	Aw et al. (2014)	[Australia] University of Auckland	2014	HdO	general assistance	14	N/A	2014	daily assistive tool
Kudo	Kudo et al. (2014)	[Japan] Nagasaki University	2014	HdO	tetraplegic assistance	1	N/A	2014	daily assistive tool
Lee 1	Lee et al. (2012) Lee et al. (2014)	[South Korea] Myongji University	2012-2014	HdO	general assistance	5	N/A	2014	daily assistive tool
Nishad	Nishad et al. (2014)	[India] Indian Institute of Technology Kanpur	2014	HdO	general therapy/assistance	8	Limited (FE, RUD)	2014	daily assistive tool
OFX	Heo et al. (2013) Heo et al. (2014a) Heo et al. (2014b)	[South Korea] Korea Advanced Institute of Science and Technology	2013-2014	WHFO	general assistance	1	Locked (FE, RUD)	2014	daily assistive tool
Puzo	Puzo et al. (2014)	[USA, Massachusetts Western New England University	2014	HdO	general therapy/assistance	5	N/A	2014	daily assistive tool
SaeboGlove	www.saebo.com (26 okt 2015) copyright 2015 SaeboGlove Brochure (2014)	[USA, North Carolina] Saebo, Inc.	2014	WHFO	general impairment compensation	0	Locked (FE, RUD)	2014	daily assistive tool
Sasaki	Sasaki et al. (2004) Kadowaki et al. (2011) Sasaki et al. (2014)	[Japan] Okayama University	2004-2014	HdO	general assistance	5	N/A	2014	daily assistive tool
BRAVO Hand Exoskeleton	Bergamesco et al. (2011) Loconsole et al. (2013) Leonardis et al. (2015)	[Italy] Scuola Superiore Sant'Anna	2011-2015	HdO	post-stroke therapy/assistance	2	N/A	2015	daily assistive tool
Conti	Conti et al. (2015)	[Italy] University of Florence	2015	HdO	general assistance	4	N/A	2015	daily assistive tool
Cui	Cui et al. (2015)	[Australia] Curtin University	2015	HdO	general assistance	5	N/A	2015	daily assistive tool
Delph II	Delph II et al. (2013) Nycz et al. (2015)	[USA, Massachusetts] Worcester Polytechnic Institute	2013-2015	HdO	post-stroke therapy/assistance	5	N/A	2015	daily assistive tool
ExoGlove	Low et al. (2015) Yap et al. (2015a) Yap et al. (2015b) Yap et al. (2015c)	[Singapore] National University of Singapore	2015	HdO	general therapy/assistance	1	N/A	2015	daily assistive tool
Gasser	Gasser & Goldfarb (2015)	[USA, Tennessee] Vanderbilt University	2015	HdO	post-stroke assistance	2	N/A	2015	daily assistive tool
Hasegawa	Hasegawa et al. (2008) Hasegawa et al. (2010) Hasegawa et al. (2011) Hasegawa et al. (2012) Hasegawa et al. (2013) Hasegawa et al. (2015)	[Japan] University of Tsukuba	2008-2015	WHFO	power assistance	8 (+ 4 wrist)	Assisted (PS, FE)	2015	daily assistive tool
OHAE	Rotella et al. (2009) Martinez et al. (2010) Baker et al. (2011) Colon et al. (2014) Cincotti et al. (2015)	[USA, New Jersey] College of New Jersey	2009-2015	WHFO	general assistance	3	Limited (FE, RUD)	2015	daily assistive tool
Polygerinos	Polygerinos et al. (2013) Polygerinos et al. (2015a) Polygerinos et al. (2015b)	[USA, Massachusetts] Harvard University	2013-2015	HdO	general therapy/assistance	4	N/A	2015	daily assistive tool
SNU Exo-Glove	In et al. (2011) In et al. (2012) Jeong et al. (2013) Jeong et al. (2015) In et al. (2015)	[South Korea] Seoul National University	2011-2015	WHFO	general therapy/assistance	3	N/A	2015	daily assistive tool
Shields	Shields et al. (1997)	[USA, Tennessee] Vanderbilt University	1997	HdO	power assistance	3	Limited (FE, RUD)	1997	EVA glove
SkilMate	Yamada et al. (2001) Yamada et al. (2004)	[Japan] Toyota Technological Institute	2001-2004	HdO	power assistance	3	N/A	2004	EVA glove
Matheson 1	Matheson et al. (2011) Matheson et al. (2012)	[Australia] Australian Centre for Field Robotics	2011-2012	WHFO	general assistance	1	Limited (PS, FE, RUD)	2012	EVA glove
Matheson 2	Matheson et al. (2011) Matheson et al. (2012)	[Australia] Australian Centre for Field Robotics	2011-2012	FO	general assistance	2	Limited (PS, FE, RUD)	2012	EVA glove
SKK Hand Master	Choi and Choi (1999) Choi and Choi (2000)	[South Korea] Sungkyunkwan University	1999-2000	HdO	VR feedback	7	N/A	2000	haptic device
Koyama	Koyama et al. (2002)	[Japan] Keio University	2002	HdO	VR feedback, teleoperation	0	N/A	2002	haptic device
Rutgers Master-II-ND	Bouzit et al. (2002)	[USA, New Jersey] Rutgers University	2002	HdO	VR feedback	4	N/A	2002	haptic device
LRP hand master	Tzafestas (2003)	[France] Laboratoire de Robotique de Paris	2003	HdO	VR feedback	14	N/A	2003	haptic device
Stergiopoulos	Stergiopoulos et al. (2003)	[France] Robotics Center-Ecole des Mines de Paris	2003	HdO	VR feedback	2	N/A	2003	haptic device
Lelieveld	Lelieveld et al. (2006)	[Japan] Keio University	2006	FO	VR feedback	4	N/A	2006	haptic device
Nakagawara	Nakagawara et al. (2005) Sato et al. (2007)	[Japan] University of Tokyo	2005-2007	HdO	tele-operation	6	N/A	2007	haptic device
Ryu	Ryu et al. (2008)	[South Korea] Institute of Science and Technology	2008	WHFO	VR feedback	3	Not clear	2008	haptic device
CyperGrasp	CyberGrasp datasheet (2009) www.cybergovesystems.com (30 okt 2015)	[USA, California] CyberGlove Systems LLC	2009	HdO	VR feedback	5	N/A	2009	haptic device
Fang	Fang et al. (2009a) Fang et al. (2009b)	[China] Harbin Institute of Technology	2009	HdO	teleoperation	5	N/A	2009	haptic device
Charoenseang	Charoenseang & Panjan (2011)	[Thailand] King Mongkut's University of Technology Thonburi	2011	HdO	VR feedback	9	N/A	2011	haptic device
Fontana	Fontana et al. (2009) Fontana et al. (2013)	[Italy] Scuola Superiore Sant'Anna	2009-2013	HdO	VR feedback, tele-operation	6	N/A	2013	haptic device
Dexmo F2	Kickstarter (2014) www.dextarobotics.com (30 okt 2015)	[China] Dexta Robotics	2014	HdO	VR feedback	5	N/A	2014	haptic device
SPIDAR-10	Liu et al. (2014)	[Japan] Tokyo Institute of Technology	2014	WHFO	VR feedback	20 (+1 wrist)	Assisted (PS) Limited (FE, RUD)	2014	haptic device
Jo	Jo et al. (2013) Jo et al. (2015)	[South Korea] Ulsan National Institute of Science and Technology	2013-2015	HdO	VR feedback	5	N/A	2015	haptic device
SAFE Glove	Ben-Tzvi & Ma (2015) Ma & Ben-Tzvi (2015)	[USA, Maryland] George Washington University	2015	HdO	VR feedback	6	N/A	2015	haptic device
#N/A	#N/A	#N/A	#N/A	#N/A	#N/A	#N/A	#N/A	#N/A	#N/A
#N/A	#N/A	#N/A	#N/A	#N/A	#N/A	#N/A	#N/A	#N/A	#N/A
#N/A	#N/A	#N/A	#N/A	#N/A	#N/A	#N/A	#N/A	#N/A	#N/A
